# Supplementary material for: NaCT/SLC13A5 facilitates citrate import and metabolism under nutrient-limited conditions
Source: Cell Rep. Author manuscript; Available in PMC 2021 Oct 8. (PMC8500708; doi:10.1016/j.celrep.2021.109701)
Supplement: Table S4 [file NIHMS1742219-supplement-Table_S4.xlsx]

## Sheet: Sheet 1
Table S4: Complete Mass Isotopomer Distributions of Select Figure Panels, related to Figures 2, 4, 5, and S1.
Panel 2C	Isotopologue
Aspartate 418		Huh7 (-)Citrate			Huh7 (+)Citrate			HepG2 (-)Citrate			HepG2 (+)Citrate
	M0	50.9	51	50.5	54.4	55.5	52.8	22.4	23.2	23.4	33.5	34.3	34.7
	M1	0.8	0.8	0.7	0.8	0.6	0.8	1	1.3	1.4	1.1	1.1	0.8
	M2	5.4	5.5	5.6	4.8	4.6	5.1	9	8.5	8.6	7.5	7.5	7.5
	M3	31.2	32.4	31.2	28.3	28.4	29	31.4	31.2	32.2	24.8	24.8	24.3
	M4	11.7	10.5	11.9	11.9	10.7	12.5	36.3	35.6	34.9	33.1	32.5	32.8
Panel 4C
Fumarate 287		Huh7 Normoxia			Huh7 Hypoxia			HepG2 Normoxia			HepG2 Hypoxia
	M0	95.8	96.3	96.1	88.9	88.7	87.7	93.4	95.4	95.5	89.9	89.6	90.4
	M1	3.4	3	3.2	9.7	9.6	10.5	3.3	3.4	3.5	8.8	8.6	8.3
	M2	0.7	0.7	0.8	1.5	1.6	1.8	0.8	0.9	0.9	1	1.5	1.2
	M3	0	0	0	0	0	0	0	0.1	0	0	0.2	0.1
	M4	0.1	0	0	0	0.1	0.1	2.5	0.2	0.2	0.3	0.3	0.2
Malate 419		Huh7 Normoxia			Huh7 Hypoxia			HepG2 Normoxia			HepG2 Hypoxia
	M0	96.1	96.2	96.3	88.9	89.3	87.6	96.3	95.8	96	89.5	89.8	89.9
	M1	3.1	3	2.9	9.7	9.1	10.4	2.6	2.9	3	8.7	8.4	8.4
	M2	0.8	0.7	0.8	1.3	1.5	2	1	1.1	0.9	1.6	1.3	1.5
	M3	0	0	0	0	0	0	0	0	0	0	0.1	0
	M4	0.1	0.1	0.1	0.1	0.1	0.1	0.1	0.2	0.2	0.3	0.4	0.3
Aspartate 418		Huh7 Normoxia			Huh7 Hypoxia			HepG2 Normoxia			HepG2 Hypoxia
	M0	96.9	97.1	97	91.7	92	90.8	96	95.8	95.9	90.1	89.6	90.7
	M1	2.4	2.3	2.3	7.4	6.7	7.8	3.1	3.3	3.2	8.8	9	8.1
	M2	0.7	0.7	0.7	0.9	1.3	1.4	0.9	0.9	0.9	1.1	1.5	1.2
	M3	0	0	0	0	0	0	0	0	0	0	0	0
	M4	0	0	0	0.1	0	0	0	0	0	0.1	0	0
Panel 5F
Aspartate 418		Huh7 NTC (-)Citrate			Huh7 NTC (+)Citrate			Huh7 SLC13A5KO #1 (-)Citrate			Huh7 SLC13A5KO #1 (+)Citrate			Huh7 SLC13A5KO #2 (-)Citrate			Huh7 SLC13A5KO #2 (+)Citrate
	M0	47.1	42.8	44.6	50.5	50.5	50.1	44.1	43.4	42.8	44.5	42.3	41.8	37.1	34.3	32.9	33.6	36.3	35.7
	M1	1.7	2.2	1.4	1.8	1.2	1.1	1.4	1.4	1.4	1	2	1.2	1	1.2	1.2	1.2	1.3	1
	M2	6.2	6.5	6.3	5.7	5.7	5.5	7.3	6.8	6.5	6.9	6	6.5	6	6.3	5.9	5.8	5.8	5.8
	M3	33.1	36.4	34.9	30.4	30.3	30.2	35.4	36.4	35.7	34.4	37.4	36.8	38.2	40.9	40.1	38.6	38.8	38.1
	M4	12.5	12.5	13.2	12.2	13.3	13.1	12.2	12.2	13.9	13.7	12.9	13.8	17.8	17.3	20.1	21	18	19.5
Panel S1B
Aspartate 418		Huh7 Normoxia			Huh7 Hypoxia			HepG2 Normoxia			HepG2 Hypoxia
	M0	41.8	41.8	41.8	53.7	52.1	50.9	16	15.9	13.3	28.1	27	28.3
	M1	3.8	3.9	4	0.8	0.9	1.8	7	6.9	6.2	0.7	0.8	0.9
	M2	10.1	10.4	10.2	5.1	5.5	5.3	16.5	16.6	16.1	14.3	14	14.3
	M3	9.7	10	9.9	28.7	29.9	29	16.5	16.1	17	46.5	48.4	44.7
	M4	34.9	34.2	34.3	11.9	11.6	13.2	44.3	44.8	47.7	10.3	10.2	11.9
