# Supplementary material for: NaCT/SLC13A5 facilitates citrate import and metabolism under nutrient-limited conditions
Source: Cell Rep. Author manuscript; Available in PMC 2021 Oct 8. (PMC8500708; doi:10.1016/j.celrep.2021.109701)
Supplement: Data S1 [file NIHMS1742219-supplement-Data_S1.zip]

Archive with 1 entries (1 files):
- Supp_Info_S3_Kumar_et_al_NaCT_3rd_Revised_Submission.txt
