# Supplementary material for: NaCT/SLC13A5 facilitates citrate import and metabolism under nutrient-limited conditions
Source: Cell Rep. Author manuscript; Available in PMC 2021 Oct 8. (PMC8500708; doi:10.1016/j.celrep.2021.109701)
Supplement: Data S1 [file NIHMS1742219-supplement-Data_S1.zip › Supp_Info_S3_Kumar_et_al_NaCT_3rd_Revised_Submission.txt]

function m=Compartmental_Citrate_Metabolism_13C_MFA_model()
%Related to Figure 4 of Kumar et. al. "NaCT (SLC13A5) facilitates citrate import and metabolism under nutrient-limited conditions" Cell Reports
%Run with INCA v1.5 and Matlab v2014b

%Define the Tracers
t{1} = tracer({'[2,4-13C]Cit: Cit.x @ 2 4'});
t{1}.atoms.it = [0;1];

t{2} = tracer({'[U-13C]Glc: Glc.x @ 1 2 3 4 5 6'});
t{2}.atoms.it = [0;1];

t{3} = tracer({'[U-13C]Gln: Gln.x @ 1 2 3 4 5'});
t{3}.atoms.it = [0;1];

%Define the Biomass Equation
BC = [114 152 237 127 970 92]; %fmol/cell
BiomassEqn = [num2str(BC(1)) ' Asp.c + ' num2str(BC(2)) ' Glu.c + ' num2str(BC(2)) ' Glu.m + ' num2str(BC(3))...
    ' Ala + ' num2str(BC(4)) ' Gln + ' num2str(BC(5)) ' AcCoA.c + ' num2str(BC(6)) ' P5P  -> Biomass'];

%Define the network
equations = {...
        %Glycolysis
        'Glc.x (abcdef) -> G6P (abcdef)';...
        'G6P (abcdef) <-> F6P (abcdef)';...
        'F6P (abcdef) -> DHAP (cba) + GAP (def)';...
        'DHAP (abc) <-> GAP (abc)';...
        'GAP (abc) <-> 3PG (abc)';...
        '3PG (abc) -> PEP (abc)'; ...
        'PEP (abc) -> Pyr.c (abc)'; ...
        'Pyr.c (abc) <-> Lac (abc)';...
        'Lac (abc) -> Lac.x (abc)';...
        'Pyr.c (abc) -> Ala (abc)';...
        'Pyr.m (abc) -> Ala (abc)';...
 
        %Pentose phosphate pathway
        'G6P (abcdef) -> P5P (bcdef) + CO2 (a)';...
        'P5P (abcde) + P5P (fghij) <-> S7P (abfghij) + GAP (cde)';...
        'S7P (abcdefg) + GAP (hij) <-> F6P (abchij) + E4P (defg)';...
        'P5P (abcde) + E4P (fghi) <-> F6P (abfghi) + GAP (cde)';...

        %Anaplerotic Reactions
        'Cit.x (abcdef) -> Cit.e (abcdef)';...
        'Cit.e (abcdef) -> Cit.c (abcdef)';... 
        'Cit.c (abcdef) -> Cit.e (abcdef)';... 
        'Pyr.c (abc) -> Pyr.m (abc)';...
        'Pyr.m (abc) + CO2 (d) -> Oac.m (abcd)';...
        'Mal.m (abcd) -> Pyr.m (abc) + CO2 (d)';...
        'Mal.c (abcd) -> Pyr.c (abc) + CO2 (d)';...
        'Pyr.m (abc) -> AcCoA.m (bc) + CO2 (a)';...
        'FAO (ab) -> AcCoA.m (ab)';...
        'Glu.m (abcde) <-> Akg.m (abcde)';...
        'Gln (abcde) -> Glu.c (abcde)';...
        'Gln.x (abcde) -> Gln (abcde)';...
        'Glu.c (abcde) -> Glu.x (abcde)';...
        'Glu.c (abcde) <-> Glu.m (abcde)';...
        'Akg.c (abcde) <-> Glu.c (abcde)';...
        'Akg.m (abcde) <-> Akg.c (abcde)';...
        
        %TCA Cycle
        'AcCoA.m (ab) + Oac.m (cdef) -> Cit.m (fedbac)';...
        'Cit.m (abcdef) <-> Akg.m (abcde) + CO2 (f)';...
        'Akg.m (abcde) -> Suc (bcde) + CO2 (a)';...
        'Suc (abcd) <-> Fum.m (abcd)';...
        'Fum.m (abcd) <-> Mal.m (abcd)';...
        'Mal.m (abcd) <-> Oac.m (abcd)';...
        'Oac.m (abcd) <-> Asp.m (abcd)';...
        'Mal.c (abcd) <-> Oac.c (abcd)';...
        'Oac.c (abcd) <-> Asp.c (abcd)';...
        'Asp.c (abcd) -> Fum.c (abcd)';...
        'Mal.c (abcd) <-> Fum.c (abcd)';...
        'Mal.c (abcd) <-> Mal.m (abcd)';...
        'Asp.m (abcd) <-> Asp.c (abcd)';...
        'Cit.c (abcdef) <-> Akg.c (abcde) + CO2 (f)';...
        'Cit.m (abcdef) <-> Cit.c (abcdef)';...
        
        %Biomass
        'Cit.c (abcdef) -> AcCoA.c (ed) + Oac.c (fcba)';...
        '0 AcCoA.c (ab) + 0 AcCoA.c (cd) + 0 AcCoA.c (ef) + 0 AcCoA.c (gh) + 0 AcCoA.c (ij) + 0 AcCoA.c (kl) + 0 AcCoA.c (mn) + 0 AcCoA.c (op) -> Palm.s (abcdefghijklmnop)';...
        'Palm.d (abcdefghijklmnop) -> Palm.s (abcdefghijklmnop)';...
        BiomassEqn;...
        
        % Dilution/Mixing
        '0 Pyr.c (abc) -> Pyr.mnt (abc)';...
        '0 Pyr.m (abc) -> Pyr.mnt (abc)';...
        '0 Mal.c (abcd) -> Mal.mnt (abcd)';...
        '0 Mal.m (abcd) -> Mal.mnt (abcd)';...      
        '0 Asp.c (abcd) -> Asp.mnt (abcd)';...
        '0 Asp.m (abcd) -> Asp.mnt (abcd)';...
        '0 Fum.m (abcd) -> Fum.mnt (abcd)';...
        '0 Fum.c (abcd) -> Fum.mnt (abcd)';...
        '0 Cit.m (abcdef) -> Cit.mnt (abcdef)';...
        '0 Cit.c (abcdef) -> Cit.mnt (abcdef)';...      
        '0 Glu.m (abcde) -> Glu.mnt (abcde)';...
        '0 Glu.c (abcde) -> Glu.mnt (abcde)';...     
        '0 Akg.m (abcde) -> Akg.mnt (abcde)';...
        '0 Akg.c (abcde) -> Akg.mnt (abcde)';...        
        'Pyr.mnt (abc) -> Pyr.fix (abc)';...
        'Asp.mnt (abcd) -> Asp.fix (abcd)';...
        'Mal.mnt (abcd) -> Mal.fix (abcd)';...
        'Fum.mnt (abcd) -> Fum.fix (abcd)';...
        'Cit.mnt (abcdef) -> Cit.fix (abcdef)';...
        'Akg.mnt (abcde) -> Akg.fix (abcde)';...
        'Glu.mnt (abcde) -> Glu.fix (abcde)';...
        };

r = reaction(equations); 

%==========================================================================
% set fixed rates of mnt fluxes
FixFlxEqns = {'Pyr.mnt (abc) -> Pyr.fix (abc)';'Asp.mnt (abcd) -> Asp.fix (abcd)';'Mal.mnt (abcd) -> Mal.fix (abcd)';'Fum.mnt (abcd) -> Fum.fix (abcd)';'Cit.mnt (abcdef) -> Cit.fix (abcdef)';'Akg.mnt (abcde) -> Akg.fix (abcde)';'Glu.mnt (abcde) -> Glu.fix (abcde)';};
%Fix mnt fluxes to 1
for i=1:length(FixFlxEqns)
    for j=1:length(equations)
        if strcmp(FixFlxEqns{i},equations{j})
            FixFlxIDs(i)=j;
            r(FixFlxIDs(i)).flx.val = 1; 
            r(FixFlxIDs(i)).flx.fix = true;
            break;
        end
    end
end

%==========================================================================

% %Define the fragments whose MIDs are included
%24 Citrate
fragments{1} = {...          
'Pyr174: Pyr.mnt @ 1 2 3'; ...
'Lac233: Lac @ 2 3'; ...
'Lac261: Lac @ 1 2 3'; ...
'Ala232: Ala @ 2 3'; ...
'Ala260: Ala @ 1 2 3'; ...
'Akg346: Akg.mnt @ 1 2 3 4 5'; ...
'Mal419: Mal.mnt @ 1 2 3 4'; ...
'Suc289: Suc.mnt @ 1 2 3 4'; ...
'Fum287: Fum.mnt @ 1 2 3 4'; ...
'Asp302: Asp.mnt @ 1 2'; ...
'Glu432: Glu.mnt @ 1 2 3 4 5'; ...
'Gln431: Gln @ 1 2 3 4 5'; ...
'Palmitate270: Palm.s @ 1 2 3 4 5 6 7 8 9 10 11 12 13 14 15 16';...
};

%Uglc
fragments{2} = {...          
'Pyr174: Pyr.mnt @ 1 2 3'; ...
'Lac233: Lac @ 2 3'; ...
'Lac261: Lac @ 1 2 3'; ...
'Ala232: Ala @ 2 3'; ...
'Ala260: Ala @ 1 2 3'; ...
'Akg346: Akg.mnt @ 1 2 3 4 5'; ...
'Mal419: Mal.mnt @ 1 2 3 4'; ...
'Suc289: Suc.mnt @ 1 2 3 4'; ...
'Fum287: Fum.mnt @ 1 2 3 4'; ...
'Asp302: Asp.mnt @ 1 2'; ...
'Glu432: Glu.mnt @ 1 2 3 4 5'; ...
'Gln431: Gln @ 1 2 3 4 5'; ...
'Palmitate270: Palm.s @ 1 2 3 4 5 6 7 8 9 10 11 12 13 14 15 16';...
};

%Ugln
fragments{3} = {...          
'Pyr174: Pyr.mnt @ 1 2 3'; ...
 'Lac233: Lac @ 2 3'; ...
 'Lac261: Lac @ 1 2 3'; ...
 'Ala232: Ala @ 2 3'; ...
 'Ala260: Ala @ 1 2 3'; ...
 'Akg346: Akg.mnt @ 1 2 3 4 5'; ...
 'Mal419: Mal.mnt @ 1 2 3 4'; ...
 'Suc289: Suc.mnt @ 1 2 3 4'; ...
 'Fum287: Fum.mnt @ 1 2 3 4'; ...
 'Asp302: Asp.mnt @ 1 2'; ...
 'Glu432: Glu.mnt @ 1 2 3 4 5'; ...
 'Gln431: Gln @ 1 2 3 4 5'; ...
 'Palmitate270: Palm.s @ 1 2 3 4 5 6 7 8 9 10 11 12 13 14 15 16';...
};

%Initialize the msdata object for each set of fragments
for i=1:length(fragments)
    d{i} = msdata(fragments{i});
end

%Specify the atoms that are not possible to label for each fragment in each set of fragments (for each tracer)
for i=1:length(d)
    d{i}{'Pyr174'}.more = 'C3 H12 O3 N Si';
    d{i}{'Lac233'}.more = 'C8 H25 O2 Si2';
    d{i}{'Lac261'}.more = 'C8 H25 O3 Si2';
    d{i}{'Ala232'}.more = 'C8 H26 O N Si2';
    d{i}{'Ala260'}.more = 'C8 H26 O2 N Si2';
    d{i}{'Suc289'}.more = 'C8 H25 O4 Si2';
    d{i}{'Akg346'}.more = 'C9 H28 O5 N Si2';
    d{i}{'Mal419'}.more = 'C14 H39 O5 Si3';
    d{i}{'Asp302'}.more = 'C12 H32 O2 N Si2';
    d{i}{'Glu432'}.more = 'C14 H42 O4 N Si3';
    d{i}{'Gln431'}.more = 'C14 H43 N2 O3 Si3';
    d{i}{'Cit459'}.more = 'C14 H39 O6 Si3';
    d{i}{'Fum287'}.more = 'C8 H23 O4 Si2';
    d{i}{'Palmitate270'}.more = 'C1 H34 O2';
end

%2,4 Cit MIDs (not NAC)
d{1}{'Pyr174'}.mdvs = mdv([0.852 0.1056 0.0387 0.0036 0.0002]');
d{1}{'Lac233'}.mdvs = mdv([0.7509 0.1669 0.0703 0.0101 0.0018]');    
d{1}{'Lac261'}.mdvs = mdv([0.7337 0.1772 0.0752 0.0115 0.0021]');
d{1}{'Ala232'}.mdvs = mdv([0.7514 0.1686 0.0681 0.01 0.0017]');
d{1}{'Ala260'}.mdvs = mdv([0.7435 0.1719 0.0704 0.0108 0.0019 0.0006 0.0001]');
d{1}{'Akg346'}.mdvs = mdv([0.5882 0.1799 0.1803 0.0385 0.0096 0.0012 0.0001 0 0]');
d{1}{'Mal419'}.mdvs = mdv([0.5266 0.2254 0.1729 0.0502 0.018 0.0036 0.0013 0.0006 0.0013]');
d{1}{'Fum287'}.mdvs = mdv([0.613 0.1955 0.1464 0.0316 0.012 0.0015]');
d{1}{'Suc289'}.mdvs = mdv([0.6154 0.1769 0.1615 0.0331 0.0129 0.00033]');
d{1}{'Asp302'}.mdvs = mdv([0.6551 0.2318 0.0875 0.0201 0.0048 0.0005 0.0001]');
d{1}{'Glu432'}.mdvs = mdv([0.5154 0.2151 0.1875 0.056 0.0205 0.0044 0.001 0.0002 0 0]');
d{1}{'Gln431'}.mdvs = mdv([0.6202 0.2346 0.1094 0.0267 0.0068 0.0014 0.0003 0.0001 0.0002 0.0001]');
d{1}{'Palmitate270'}.mdvs = mdv([0.5746 0.2507 0.1093 0.0422 0.0137 0.0035 0.0011 0.0002 0.0008 0.0002 0.00107 0.0004 0.00107 0.0001 0.0006 0.0000 0.0002 0]);

%Uglc MIDs (not NAC)
d{2}{'Pyr174'}.mdvs = mdv([0.0565 0.0146 0.0028 0.8184 0.0732]');
d{2}{'Lac233'}.mdvs = mdv([0.024 0.0001 0.7506 0.1488 0.0663]');    
d{2}{'Lac261'}.mdvs = mdv([0.0178 0.006 0 0.7433 0.1525 0.0694]');
d{2}{'Ala232'}.mdvs = mdv([0.0402 0.0017 0.7381 0.1474 0.0628 0.0082]');
d{2}{'Ala260'}.mdvs = mdv([0.0353 0.0115 0.0012 0.7318 0.145 0.0639 0.0084]');
d{2}{'Akg346'}.mdvs = mdv([0.6506 0.1752 0.1216 0.0307 0.0148 0.0058 0.0012 0.0001 0]');
d{2}{'Mal419'}.mdvs = mdv([0.5664 0.2056 0.1339 0.0605 0.0221 0.007 0.0022 0.0007 0.0016]');
d{2}{'Fum287'}.mdvs = mdv([0.6615 0.166 0.1046 0.0469 0.0169 0.004]');
d{2}{'Suc289'}.mdvs = mdv([0.675 0.1693 0.1109 0.0305 0.0137 0.0007]');
d{2}{'Asp302'}.mdvs = mdv([0.6715 0.1924 0.1042 0.0224 0.0064 0.0026 0.0003]');
d{2}{'Glu432'}.mdvs = mdv([0.5638 0.2164 0.1447 0.045 0.0198 0.0072 0.0021 0.0006 0.0001 0]');
d{2}{'Gln431'}.mdvs = mdv([0.6222 0.2337 0.1081 0.0263 0.007 0.0016 0.0004 0.0002 0.0002 0.0001]');
d{2}{'Palmitate270'}.mdvs = mdv([0.7121 0.1379 0.0951 0.0158 0.0212 0.0035 0.007 0.0014 0.0029 0.0005 0.0015 0.0003 0.0006 0.0001 0.0001 0 0.0001 0]);

%UGln MIDs (not NAC)
d{3}{'Pyr174'}.mdvs = mdv([0.8415 0.1055 0.0411 0.0106 0.001 0.0003]');
d{3}{'Lac233'}.mdvs = mdv([0.7438 0.1647 0.0773 0.0114 0.0025]');      
d{3}{'Lac261'}.mdvs = mdv([0.7271 0.1745 0.0773 0.0169 0.0033]');
d{3}{'Ala232'}.mdvs = mdv([0.7418 0.1649 0.0783 0.012 0.0027]');
d{3}{'Ala260'}.mdvs = mdv([0.7338 0.1685 0.073 0.0187 0.0036 0.0014 0.0002]');
d{3}{'Akg346'}.mdvs = mdv([0.1324 0.0419 0.0445 0.0723 0.0394 0.5077 0.1088 0.0469 0.0049]');
d{3}{'Mal419'}.mdvs = mdv([0.1503 0.0685 0.0923 0.1222 0.376 0.1202 0.0545 0.0124 0.0033]');
d{3}{'Fum287'}.mdvs = mdv([0.2108 0.0681 0.0956 0.1419 0.3983 0.0853]');
d{3}{'Suc289'}.mdvs = mdv([0.1948 0.0607 0.0947 0.0557 0.4957 0.0985]');
d{3}{'Asp302'}.mdvs = mdv([0.368 0.1509 0.3524 0.0879 0.032 0.0061 0.0022]');
d{3}{'Glu432'}.mdvs = mdv([0.1113 0.0481 0.0427 0.0677 0.051 0.4486 0.1438 0.0684 0.0145 0.0035]');
d{3}{'Gln431'}.mdvs = mdv([0.0124 0.0048 0.0037 0.0044 0.0008 0.6411 0.2077 0.0981 0.0212 0.005]');
d{3}{'Palmitate270'}.mdvs = mdv([0.3968 0.0763 0.0187 0.0034 0.0146 0.0048 0.0374 0.0107 0.0743 0.0185 0.1071 0.0214 0.1074 0.0159 0.0668 0.0058 0.0199 0.0003]); %from 2012-09-18

%Specify Error Values for labeling
StdVal=0.006;
for i=1:length(d)
    for j=1:length(d{i})
        d{i}{d{i}.id{j}}.mdvs.std=StdVal*ones(length(d{i}{d{i}.id{j}}.mdvs.val),1);
    end
end

%==========================================================================

%Define the fluxes that are measured
%In fmol/cell/hr, 
MesFlxEqns = {'Glc.x (abcdef) -> G6P (abcdef)';'Lac (abc) -> Lac.x (abc)';'Gln.x (abcde) -> Gln (abcde)';'Glu.c (abcde) -> Glu.x (abcde)';'Cit.x (abcdef) -> Cit.e (abcdef)';'Cit.e (abcdef) -> Cit.c (abcdef)';'Cit.c (abcdef) -> Cit.e (abcdef)';BiomassEqn};

%Find the numbers corresponding to the reactions that are measured
for i=1:length(MesFlxEqns)
    for j=1:length(equations)
        if strcmp(MesFlxEqns{i},equations{j})
            MesFlxIDs(i)=j;
            break;
        end
    end
end

%Flux Measurments
f = data(['R' num2str(MesFlxIDs(1)) ' ' 'R' num2str(MesFlxIDs(2)) ' ' 'R' num2str(MesFlxIDs(3)) ' ' 'R' num2str(MesFlxIDs(4)) ' ' 'R' num2str(MesFlxIDs(5)) ' ' 'R' num2str(MesFlxIDs(6)) ' ' 'R' num2str(MesFlxIDs(7)) ' ' 'R' num2str(MesFlxIDs(8))]); %Glc %Lac %Gln %Glu %Cit %Biomass 
%define extracellular flux and growth values
f.val = [659.6 1392.7 29.7 2.6 9.06 9.25 0.36 0.018]; %fmol/(cell*hr) %Glc %Lac %Gln %Glu %Cit_net %Cit_uptake %Cit_efflux %Biomass  
%define extracellular flux and growth error
f.std = [76.8 64.8 0.14 1.93 0.81 0.7 0.02 0.0018]

for i=1:length(d)
    struct(i).tracers=t{i};
    struct(i).data_ms=d{i};
    struct(i).data_flx=f;
end
x = experiment(struct);

m = model(r,'expts',x);
m.mets{'Suc'}.sym = list('rot',map('1:4 2:3 3:2 4:1'));
m.mets{'Fum'}.sym = list('rot',map('1:4 2:3 3:2 4:1'));
m.states{'CO2','C'}.bal = false;

m.options.sim_ss = true;
m.options.sim_sens = true;
m.options.fit_reinit = true;
m.options.fit_reltol = 0.001;
m.options.fit_tau = 1e-6;
m.options.int_maxstep = 0.01;

f = estimate(m,10)
c = continuate(f,m)
c.par

return
